# Supplementary material for: DIlp7-Producing Neurons Regulate Insulin-Producing Cells in Drosophila
Source: Front Physiol. 2021 Jul 27;12:630390. doi: 10.3389/fphys.2021.630390 (PMC8353279; doi:10.3389/fphys.2021.630390)
Supplement: Supplementary file 5 [file Data_Sheet_2.xlsx]

## Sheet: Recipes
Normal Food (adapted from Indian Edu) (1L)	Quantity	kcal	protein (kcal)	carbohydrates (kcal)	lipid (kcal)		P Protein
Sucrose (g)	22	88	0	88	0		C Carbohydrate
Malt extract (g)	20	73.4	4.8	76.96	0		Li Lipid
Yeast (g)	18	72.36	32.4	25.2	9.72
Soy pepton (g)	10	36.6	17	1.24	18.45
Yellow cornmeal (g)	80	276.8	25.6	224	21.6
Glucose (g)	20	77.4	0	76.16	0
Agar (g)	7	1.82	0.14	1.96	0
Water (mL)	fill until 1L
0.1g/mL Nipagin/EtOH (mL)	40	Add at 60°C
	kcal/L	626.38	79.94	493.52	49.77
	%		0.127622	0.787892	0.0794566
				P:C:Li ratio	2:10:1
				P:C ratio	1:6
Yeast Food (YF) (1L)	Quantity	kcal	protein (kcal)	carbohydrates (kcal)	lipids (kcal)
Yeast extract (g)	20	43.4	23.84	18.72	0.9
Soy pepton (g)	20	73.2	34	2.48	36.9
Sucrose (g)	30	120	0	120	0
Glucose (g)	60	232.2	0	228.48	0
Yeast (g)	80	321.6	144	112	43.2
Agar (g)	10	2.6	0.2	2.8	0
Water (mL)	fill until 1L
0.1g/mL Nipagin/EtOH (mL)	40	Add at 60°C
	kcal	793	202.04	484.48	81
	%		0.254779	0.610946	0.102144
				P:C:Li ratio	3:6:1
				P:C ratio	1:2
Corn Food (CF) (1L)	Quantity	kcal	protein (kcal)	carbohydrates (kcal)	lipid (kcal)
Glucose (g)	30	116.1	0	114.24	0
Sorbitol (g)	18	43.2	0	43.2	0
Arabinose (g)	15	0	0	0	0
Yellow cornmeal (g)	65	224.9	20.8	182	17.55
Fructose (g)	20	80	0	79.2	0
Malt extract (g)	15	55.05	3.6	57.72	0
Soy pepton (g)	70	256.2	119	8.68	129.15
Sucrose (g)	15	60	0	60	0
Agar (g)	8	2.08	0.16	2.24	0
Water (mL)	fill until 1L
0.1g/mL Nipagin/EtOH (mL)	40	Add at 60°C
	kcal	837.53	143.56	547.28	146.7
	%		0.171409	0.653445	0.175158
				P:C:Li ratio	1:4:1
				P:C ratio	1:4
Lipid-reduced food (LR-YF) (1L)	Quantity	kcal	protein (kcal)	sugar (kcal)	lipids (kcal)
Yeast Autolysate (g)	100	217	119.2	93.6	4.5
20% Glucose (mL)	500	387	0	380.8	0
Agar (g)	10	2.6	0.2	2.8	0
qsp H20 (mL)	fill until 1L
	kcal	606.6	119.4	477.2	4.5
	%		0.196835	0.78668	0.0074184
				P:C:Li ratio	20:80:1
				P:C ratio	1:4

## Sheet: Explanation survival sheets
Survival sheets	Explanation
Columns A-G	Detailed single experiments
Experiment number			Survivors (S)	Dead (D)	Total	Percentage of survivors (%S)
(Date of experiment)	Control	Genotype	Number of pupae	Number of dead larvae	Total number of larvae tracked	S/Total
	Genotype of interest		Number of pupae	Number of dead larvae	Total number of larvae tracked	S/Total
		Not taken into account in the pooled if
		Total number of larvae tracked <10 (for 20°C experiments) or <6 (for 28°C experiments)
	Control	Genotype	Number of pupae	Number of dead larvae	Total number of larvae tracked	S/Total
	Genotype of interest		Number of pupae	Number of dead larvae	Total number of larvae tracked	S/Total
Columns J-...	Pooled data
	Experiments	Control genotype	Genotype of interest
	Experiment number column A (1)	%S column G of Experiment 1	%S column G of Experiment 1
	Experiment number column A (2)	%S column G of Experiment 2	%S column G of Experiment 2
	Average (Avg)	Avg %S	Avg %S
	Standard Deviation (SD)	SD %S	SD %S
	Range (+)	Avg %S + SD %S	Avg %S + SD %S
	Range (-)	Avg %S - SD %S	Avg %S - SD %S
	If Range (-)< %S <Range (+)	Included in normalized data
	If %S < Range (-) or %S > Range (+)	Excluded of normalized data
	Normalized	Control genotype	Genotype of interest
	S	Total number of survivors (pupae)	Total number of survivors (pupae)
	D	Total number of dead larvae	Total number of dead larvae
	Total	Total number of larvae tracked	Total number of larvae tracked
	%S	S/Total	S/Total
	SD	Standard deviation	Standard deviation
	Nexp	Number of experiments (96 well-plates)	Number of experiments (96 well-plates)
	Median	Median	Median
	Avg	Average %S	Average of the %Ss

## Sheet: Fig 1B_GCaMP_IPC_YF20
Experiment 1				ON	OFF	Total		Avg Hemispheres		8 cells per hemisphere
(18.02.2019)		CNS 1	Hemisphere 1	5	3	8	0.625			ND = not determined
			Hemisphere 2	7	1	8	0.875	0.75
		CNS 2	Hemisphere 1	4	4	8	0.5			ON = GCaMP-positive
			Hemisphere 2	7	1	8	0.875	0.6875		OFF = GCaMP-negative
		CNS 3	Hemisphere 1	0	8	8	0
			Hemisphere 2	0	8	8	0	0
		CNS 4	Hemisphere 1	6	2	8	0.75
			Hemisphere 2	ND	ND	8	ND	0.75
Experiment 2				ON	OFF	Total
(21.02.2019)		CNS 1	Hemisphere 1	4	4	8	0.5
			Hemisphere 2	3	5	8	0.375	0.4375
		CNS 2	Hemisphere 1	4	4	8	0.5
			Hemisphere 2	3	5	8	0.375	0.4375
		CNS 3	Hemisphere 1	5	3	8	0.625
			Hemisphere 2	4	4	8	0.5	0.5625
Experiment 3				ON	OFF	Total
(10.04.2019)		CNS 1	Hemisphere 1	8	0	8	1
			Hemisphere 2	8	0	8	1	1
		CNS 2	Hemisphere 1	8	0	8	1
			Hemisphere 2	ND	ND	8	ND	1
Experiment 4				ON	OFF	Total
(08.11.2019)		CNS 1	Hemisphere 1	0	8	8	0
			Hemisphere 2	0	8	8	0	0
		CNS 2	Hemisphere 1	2	6	8	0.25
			Hemisphere 2	3	5	8	0.375	0.3125
		CNS 3	Hemisphere 1	7	1	8	0.875
			Hemisphere 2	5	3	8	0.625	0.75
		CNS 4	Hemisphere 1	0	8	8	0
			Hemisphere 2	0	8	8	0	0
		CNS 5	Hemisphere 1	0	8	8	0
			Hemisphere 2	0	8	8	0	0
		CNS 6	Hemisphere 1	0	8	8	0
			Hemisphere 2	0	8	8	0	0
							Avg	0.445833		Data >Range (+) or < Range (-)
							SD	0.375644		Data ≤Range (+) or ≥Range (-)
							Range (+)	0.821478
							Range (-)	0.070189
		Normalized	IPCs on YF 20°C
		NCNS	8
		Number of cells ON	4.6
		Number of cells OFF	3.4
		Avg % of GCaMP-positive cells/CNS	0.585938
		Median % of GCaMP-positive cells/CNS	0.625
		SD	0.17339

## Sheet: Fig 1B_GCaMP_IPC_CF20
Experiment 1				ON	OFF	Total		Avg Hemispheres		8 cells per hemisphere
(18.04.2019)		CNS 1	Hemisphere 1	0	8	8	0			ND = not determined
			Hemisphere 2	ND	ND	8	ND	0
		CNS 2	Hemisphere 1	0	8	8	0			ON = GCaMP-positive
			Hemisphere 2	0	8	8	0	0		OFF = GCaMP-negative
		CNS 3	Hemisphere 1	0	8	8	0
			Hemisphere 2	0	8	8	0	0
		CNS 4	Hemisphere 1	0	8	8	0
			Hemisphere 2	0	ND	8	ND	0
Experiment 2				ON	OFF	Total
(23.04.2019)		CNS 1	Hemisphere 1	5	3	8	0.625
			Hemisphere 2	4	4	8	0.5	0.5625
		CNS 2	Hemisphere 1	0	8	8	0
			Hemisphere 2	0	8	8	0	0
		CNS 3	Hemisphere 1	0	8	8	0
			Hemisphere 2	0	8	8	0	0
		CNS 4	Hemisphere 1	4	4	8	0.5
			Hemisphere 2	4	4	8	0.5	0.5
		CNS 5	Hemisphere 1	0	8	8	0
			Hemisphere 2	0	8	8	0	0
		CNS 6	Hemisphere 1	0	8	8	0
			Hemisphere 2	0	8	8	0	0
		CNS 7	Hemisphere 1	0	8	8	0
			Hemisphere 2	0	8	8	0	0
Experiment 3				ON	OFF	Total
(14.10.2019)		CNS 1	Hemisphere 1	0	8	8	0
			Hemisphere 2	0	8	8	0	0
		CNS 2	Hemisphere 1	0	8	8	0
			Hemisphere 2	0	8	8	0	0
		CNS 3	Hemisphere 1	0	8	8	0
			Hemisphere 2	0	8	8	0	0
		CNS 4	Hemisphere 1	0	8	8	0
			Hemisphere 2	0	8	8	0	0
		CNS 5	Hemisphere 1	0	8	8	0
			Hemisphere 2	0	8	8	0	0
Experiment 4				ON	OFF	Total
(21.11.2019)		CNS 1	Hemisphere 1	0	8	8	0
			Hemisphere 2	0	8	8	0	0
		CNS 2	Hemisphere 1	0	8	8	0
			Hemisphere 2	0	8	8	0	0
		CNS 3	Hemisphere 1	0	8	8	0
			Hemisphere 2	0	8	8	0	0
		CNS 4	Hemisphere 1	0	8	8	0
			Hemisphere 2	0	8	8	0	0
		CNS 5	Hemisphere 1	0	8	8	0
			Hemisphere 2	0	8	8	0	0
		CNS 6	Hemisphere 1	0	8	8	0
			Hemisphere 2	0	8	8	0	0
		CNS 7	Hemisphere 1	0	8	8	0
			Hemisphere 2	0	8	8	0	0
		CNS 8	Hemisphere 1	0	8	8	0
			Hemisphere 2	0	8	8	0	0
							Avg	0.0442708	Data >Range (+) or < Range (-)	Excluded from normaized data
							SD	0.150271	Data ≤Range (+) or ≥Range (-)	Included in normalized data
							Range (-)	0.194541
							Range (+)	0
		Normalized	IPCs on CF 20°C
		NCNS	23
		Number of cells ON	0
		Number of cells OFF	8
		Avg % of GCaMP-positive cells/CNS	0
		Median % of GCaMP-positive cells/CNS	0
		SD	0

## Sheet: Fig 1B_GCaMP_D7N_YF20
Experiment 1			ON	OFF	Total	% ON		12 cells per VNC
(18.02.2019)		CNS 1	8	4	12	0.666667
		CNS 2	8	4	12	0.666667		ON = GFP signal
		CNS 3	8	4	12	0.666667		OFF = no GFP signal
		CNS 4	8	4	12	0.666667
		CNS 5	8	4	12	0.666667
		CNS 6	5	7	12	0.416667
		CNS 7	0	12	12	0
Experiment 2			ON	OFF	Total	% ON
(21.02.2019)		CNS 1	1	11	12	0.0833333
		CNS 2	0	12	12	0
		CNS 3	7	5	12	0.583333
Experiment 3			ON	OFF	Total	% ON
(10.04.2019)		CNS 1	12	0	12	1
		CNS 2	12	0	12	1
Experiment 4			ON	OFF	Total	% ON
(08.11.2019)		CNS 1	0	12	12	0
		CNS 2	0	12	12	0
		CNS 3	0	12	12	0
		CNS 4	0	12	12	0
					Avg	0.401042		Data >Range (+) or < Range (-)	Excluded from normaized data
					SD	0.380325		Data ≤Range (+) or ≥Range (-)	Included in normalized data
					Range (-)	0.781367
					Range (+)	0.0207168
Normalized	D7Ns on YF 20°C
NCNS	8
Number of cells ON	6.625
Number of cells OFF	5.375
Avg % of GCaMP-positive cells/CNS	0.552083
Median % of GCaMP-positive cells/CNS	0.666667
SD	0.208631

## Sheet: Fig 1B_GCaMP_D7N_CF20
Experiment 1			ON	OFF	Total	% ON		12 cells per VNC
(08.03.2019)		CNS 1	0	12	12	0
		CNS 2	0	12	12	0		ON = GFP signal
		CNS 3	0	12	12	0		OFF = no GFP signal
Experiment 2			ON	OFF	Total	% ON
(18.04.2019)		CNS 1	0	12	12	0
		CNS 2	0	12	12	0
		CNS 3	0	12	12	0
		CNS 4	0	12	12	0
Experiment 3			ON	OFF	Total	% ON
(23.04.2019)		CNS 1	0	12	12	0
		CNS 2	0	12	12	0
		CNS 3	0	12	12	0
		CNS 4	0	12	12	0
Experiment 4			ON	OFF	Total	% ON
(14.10.2019)		CNS 1	0	12	12	0
		CNS 2	0	12	12	0
		CNS 3	0	12	12	0
		CNS 4	0	12	12	0
		CNS 5	0	12	12	0
		CNS 6	0	12	12	0
Experiment 5			ON	OFF	Total	% ON
(21.11.2019)		CNS 1	0	12	12	0
		CNS 2	0	12	12	0
		CNS 3	0	12	12	0
					Avg	0		Data >Range (+) or < Range (-)	Excluded from normaized data
					SD	0		Data ≤Range (+) or ≥Range (-)	Included in normalized data
					Range (-)	0
					Range (+)	0
Normalized	D7Ns on CF 20°C
NCNS	20
Number of cells ON	0
Number of cells OFF	12
Avg % of GCaMP-positive cells/CNS	0
Median % of GCaMP-positive cells/CNS	0
SD	0

## Sheet: Fig 1C
		Experiments	dIlp7-Gal4/+	UAS-Kir2.1, tub80ts/+	dIlp7>>Kir2.1
		1		0.769231
		2		0.833333
		3			0.333333
		4	1	1	0.714286
			0.941176	0.846154	0.5
			0.857143
		5	1	1	0.842105
		6
		7	0.666667		0.285714
		8	1
		Avg	0.910831	0.889744	0.535088
		SD	0.132116	0.104784	0.240049
		Range (+)	1	0.994527	0.775137
		Range (-)	0.778715	0.78496	0.295038
		Normalized	dIlp7-Gal4/+	UAS-Kir2.1, tub80ts/+	dIlp7>>Kir2.1
		S	48	21	23
		D	2	4	22
		Total	50	25	45
		%S	0.96	0.84	0.511111
		SD	0.0627163	0.00906547	0.190972
		Nexp	5	2	3
		Median	1	0.839744	0.5
		Avg	0.959664	0.839744	0.515873

## Sheet: Fig 1D
	dIlp2-Gal4/+	UAS-Kir2.1, tub80ts/+	dIlp7>>Kir2.1
	7	7	6
	7	7	6
	8	7	7
	8	9	10
	7	10	15
	7	9	7
	8	10	7
	8	7	9
	11	7	7
	7	7	8
	7	7	7
	8	7	7
	8	7	6
	7	6	9
	11	7	9
	8	6	6
	8	6	6
	6	6	6
	7	6	10
	9	7	9
	6	6	6
	6		6
	7		7
	6
	6
	7
	6
Avg	7.44444	7.19048	7.65217
SD	1.31071	1.24976	2.10214
Median	7	7	7
Total tracked pupae	27	21	23

## Sheet: Fig 1E
		Experiments	dIlp7-Gal4/+	UAS-TRPA1/+	dIlp7>>TRPA1
		1		0.142857	0.333333
		2	0.2	0.105263	0.181818
		3	0.4	0.3	0.666667
			0.384615		0.315789
					0.933333
		4	0.133333	0.166667	0.3
		5	0	0	0
					0.5
		Avg	0.22359	0.142957	0.403868
		SD	0.170107	0.108492	0.291443
		Range (+)	0.393696	0.25145	0.695311
		Range (-)	0.0534832	0.0344652	0.112424
		Normalized	dIlp7-Gal4/+	UAS-TRPA1/+	dIlp7>>TRPA1
		S	9	4	23
		D	29	28	41
		Total	38	32	64
		%S	0.236842	0.125	0.359375
		SD	0.130173	0.0309586	0.172339
		Nexp	3	3	6
		Median	0.2	0.142857	0.324561
		Avg	0.239316	0.138262	0.382935

## Sheet: Fig 1F
Experiment 1			S	D	Total	%S			Experiments	FOXOmCherry	Δdilp2	Δdilp3	Δdilp5	Δdilp7
(15.11.2019)	Control	FOXOmCherry	20	0	20	1			1	1	1
	Δdilp2-3,7		9	3	12	0.75			2	1				0.875
	Δdilp2-3		9	2	11	0.818182			3	0.818182	0.857143			0.857143
	Δdilp2		13	0	13	1
									4	1	1	1	0.85	0.769231
										1	0.9375	1	1
Experiment 2			S	D	Total	%S						0.923077	0.944444
(15.11.2019)	Control	FOXOmCherry	9	0	9	1			5
	Δdilp5,7		7	7	14	0.5			6	0.942857		0.8	1
	Δdilp2,3		5	7	12	0.416667			7	0.953488
	Δdilp2-3,7		11	8	19	0.578947				1
	Δdilp7		7	1	8	0.875			8					0.894737
														1
									9	1				1
									10	0.952381
Experiment 3			S	D	Total	%S
(15.11.2019)	Control	FOXOmCherry	9	2	11	0.818182
		Δdilp2,3,5/TM3	9	0	9	1			Avg	0.966691	0.948661	0.930769	0.948611	0.899352
	Δdilp5,7		13	3	16	0.8125			SD	0.057406	0.0677533	0.0944203	0.0707652	0.0889803
	Δdilp2-3,5		2	16	18	0.111111			Range (+)	1	1	1	1	0.988332
	Δdilp2		6	1	7	0.857143			Range (-)	0.909285	0.880907	0.836349	0.877846	0.810371
	Δdilp7		6	1	7	0.857143
									Normalized	FOXOmCherry	Δdilp2	Δdilp3	Δdilp5	Δdilp7
Experiment 4			S	D	Total	%S			S	193	45	48	44	30
(15.01.2020)	Control	FOXOmCherry	18	0	18	1			D	5	1	1	1	4
			17	0	17	1			Total	198	46	49	45	34
		Δdilp2-3,5/TM3	21	0	21	1			%S	0.974747	0.978261	0.979592	0.977778	0.882353
	Δdilp2,3,5		8	8	16	0.5			SD	0.025381	0.0360844	0.0444116	0.032075	0.0188048
	Δdilp3		16	0	16	1			Nexp	9	3	3	3	3
			20	0	20	1			Median	1	1	1	1	0.875
			12	1	13	0.923077			Avg	0.983192	0.979167	0.974359	0.981481	0.875627
	Δdilp5		17	3	20	0.85
			16	0	16	1
			17	1	18	0.944444
	Δdilp3,7		13	6	19	0.684211
			17	0	17	1
			17	0	17	1
	Δdilp2,7		12	1	13	0.923077
			16	0	16	1
			18	1	19	0.947368
	Δdilp5,7		9	10	19	0.473684
			17	3	20	0.85
	Δdilp2-3		17	6	23	0.73913
			15	0	15	1
	Δdilp2		17	0	17	1
			15	1	16	0.9375
	Δdilp2-3,7		13	3	16	0.8125
	Δdilp7		10	3	13	0.769231
Experiment 5
(17.01.2020)	Control	Δdilp2,3,5/TM3	3	0	3	1
	Δdilp2-3,5		3	12	15	0.2
	Δdilp3,7		10	1	11	0.909091
	Δdilp2,7		18	0	18	1
	Δdilp2-3		6	3	9	0.666667
Experiment 6
(20.02.2020)	Control	FOXOmCherry	33	2	35	0.942857
	Δdilp2-3,5		10	24	34	0.294118
	Δdilp3		8	2	10	0.8
	Δdilp5		11	0	11	1
	Δdilp2-3,7		5	7	12	0.416667
	Δdilp5,7		17	12	29	0.586207
	Δdilp2-3		19	6	25	0.76
			35	3	38	0.921053
Experiment 7
(12.03.2020)	Control	FOXOmCherry	41	2	43	0.953488
			12	0	12	1
	Δdilp2-3,5		12	20	32	0.375
	Δdilp3,7		15	9	24	0.625
	Δdilp2,7		20	1	21	0.952381
Experiment 8
(21.11.2019)	Δdilp7		17	2	19	0.894737
			24	0	24	1
Experiment 9
(22.01.2020)	Control	FOXOmCherry	11	0	11	1
	Δdilp7		12	0	12	1
Experiment 10
(13.03.2020)	Control	FOXOmCherry	20	1	21	0.952381
	Δdilp2-3,5		8	9	17	0.470588
	Δdilp2-3,7		17	3	20	0.85

[truncated: 9 more sheets: Fig 2A, Fig 2B, Fig 2C, Fig 2D, Fig 3A, Fig 3B, Fig 3C, Fig 3D, Fig 4B_WB adults AKT CF20]
