# Supplementary material for: DIlp7-Producing Neurons Regulate Insulin-Producing Cells in Drosophila
Source: Front Physiol. 2021 Jul 27;12:630390. doi: 10.3389/fphys.2021.630390 (PMC8353279; doi:10.3389/fphys.2021.630390)
Supplement: Supplementary file 6 [file Data_Sheet_3.xlsx]

## Sheet: Recipes
Normal Food (adapted from Indian Edu) (1L)	Quantity	kcal	protein (kcal)	carbohydrates (kcal)	lipid (kcal)		P Protein
Sucrose (g)	22	88	0	88	0		C Carbohydrate
Malt extract (g)	20	73.4	4.8	76.96	0		Li Lipid
Yeast (g)	18	72.36	32.4	25.2	9.72
Soy pepton (g)	10	36.6	17	1.24	18.45
Yellow cornmeal (g)	80	276.8	25.6	224	21.6
Glucose (g)	20	77.4	0	76.16	0
Agar (g)	7	1.82	0.14	1.96	0
Water (mL)	fill until 1L
0.1g/mL Nipagin/EtOH (mL)	40	Add at 60°C
	kcal/L	626.38	79.94	493.52	49.77
	%		0.127622	0.787892	0.0794566
				P:C:Li ratio	2:10:1
				P:C ratio	1:6
Yeast Food (YF) (1L)	Quantity	kcal	protein (kcal)	carbohydrates (kcal)	lipids (kcal)
Yeast extract (g)	20	43.4	23.84	18.72	0.9
Soy pepton (g)	20	73.2	34	2.48	36.9
Sucrose (g)	30	120	0	120	0
Glucose (g)	60	232.2	0	228.48	0
Yeast (g)	80	321.6	144	112	43.2
Agar (g)	10	2.6	0.2	2.8	0
Water (mL)	fill until 1L
0.1g/mL Nipagin/EtOH (mL)	40	Add at 60°C
	kcal	793	202.04	484.48	81
	%		0.254779	0.610946	0.102144
				P:C:Li ratio	3:6:1
				P:C ratio	1:2
Corn Food (CF) (1L)	Quantity	kcal	protein (kcal)	carbohydrates (kcal)	lipid (kcal)
Glucose (g)	30	116.1	0	114.24	0
Sorbitol (g)	18	43.2	0	43.2	0
Arabinose (g)	15	0	0	0	0
Yellow cornmeal (g)	65	224.9	20.8	182	17.55
Fructose (g)	20	80	0	79.2	0
Malt extract (g)	15	55.05	3.6	57.72	0
Soy pepton (g)	70	256.2	119	8.68	129.15
Sucrose (g)	15	60	0	60	0
Agar (g)	8	2.08	0.16	2.24	0
Water (mL)	fill until 1L
0.1g/mL Nipagin/EtOH (mL)	40	Add at 60°C
	kcal	837.53	143.56	547.28	146.7
	%		0.171409	0.653445	0.175158
				P:C:Li ratio	1:4:1
				P:C ratio	1:4
Lipid-reduced food (LR-YF) (1L)	Quantity	kcal	protein (kcal)	sugar (kcal)	lipids (kcal)
Yeast Autolysate (g)	100	217	119.2	93.6	4.5
20% Glucose (mL)	500	387	0	380.8	0
Agar (g)	10	2.6	0.2	2.8	0
qsp H20 (mL)	fill until 1L
	kcal	606.6	119.4	477.2	4.5
	%		0.196835	0.78668	0.0074184
				P:C:Li ratio	20:80:1
				P:C ratio	1:4

## Sheet: Genotypes
Controls		ΔdIlp mutants		TRPA1/Kir2 (TraKir) & Kir2 induction		Receptor knock down (Receptor)
OregonR (OrR)		ΔdIlp1		dIlp2>>TRPA1		dIlp2>>IRDN
white1118 (w)		ΔdIlp2		dIlp2>>Kir2.1		dIlp7>>IRDN
yellow-white (yw)		ΔdIlp3		dIlp7>>TRPA1		moody>>IRDN
CantonS (CS)		ΔdIlp4		dIlp7>>Kir2.1		rab3>>IRDN
w; mCherry::FOXO (FOXOmCherry)		ΔdIlp5				actin>>IRDN
ΔdIlp2,3,5/TM3		ΔdIlp6		dIlp overexpression (OE)		rab3>>Lgr4(102681)
dIlp2-Gal4/+		ΔdIlp7		dIlp2>>dIlp2		rab3>>Lgr4(108915)
dIlp7-Gal4/+		ΔdIlp8		dIlp2>>dIlp3		dIlp2>>Lgr4(102681)
UAS-TRPA1/+		ΔdIlp2-3		dIlp2>>dIlp5		dIlp2>>Lgr4(108915)
UAS-Kir2.1/+		ΔdIlp2,7		dIlp7>>dIlp7		act>>Lgr4(102681)
UAS-dIlp2/+		ΔdIlp3,7				act>>Lgr4(108915)
UAS-dIlp3/+		ΔdIlp5,7		dIlp ectopic expression (EE)		dIlp7>>Lgr4(102681)
UAS-dIlp5/+		ΔdIlp2-3,7		moody>>dIlp2		dIlp7>>Lgr4(108915)
UAS-dIlp7/+		ΔdIlp2-3,5		dIlp7>>dIlp2		moody>>Lgr4(102681)
UAS-IRDN/+				rab3>>dIlp2		moody>>Lgr4(108915)
UAS-Lgr4(102681)/+	Lgr4(102681) = Lgr4RNAi KK102681			moody>>dIlp3		dIlp2>>Lgr3
UAS-Lgr4(108915)/+	Lgr4(108915) = Lgr4RNAi KK108915			dIlp7>>dIlp3		rab3>>Lgr3
UAS-Lgr3/+	Lgr3 = Lgr3 RNAi			moody>>dIlp5		dIlp7>>Lgr3
actin-Gal4/+				dIlp7>>dIlp5		act>>Lgr3
rab3-Gal4/+				rab3>>dIlp5
moody-Gal4/+				moody>>dIlp7
dIlp2-Gal4/+; ΔdIlp2				dIlp2>>dIlp7
UAS-dIlp2/+; ΔdIlp2				rab3>>dIlp7
ΔdIlp7; dIlp2-Gal4/+
ΔdIlp7; dIlp7-Gal4/+				ΔdIlp2 and ΔdIlp7 mutant rescue (rescue)
ΔdIlp7; UAS-dIlp7/+				dIlp2>>dIlp2; ΔdIlp2
				ΔdIlp7; dIlp7>>dIlp7
				ΔdIlp7; dIlp2>>dIlp7

## Sheet: Experiments
	Metabolic screen: ΔdIlp mutants		dIlp over-expression		dIlp ectopic expression		ΔdIlp mutant rescue		OregonR larvae on lipid-reduced YF		YF-to-CF larva swap experiment
	dIlp mutants_Survival_YF20		dIlp OE_Survival_YF20		dIlp EE_Survival_YF20		rescue_Survival_YF20		LR-YF diet_Survival_30 20		YF to CF swap 20
	dIlp mutants_Speed_YF20		dIlp OE_Speed_YF20		dIlp EE_Speed_YF20		rescue_Speed_YF20
	dIlp mutants_Survival_YF28		dIlp OE_Survival_YF28		dIlp EE_Survival_CF20		rescue_Survival_CF20
	dIlp mutants_Speed_YF28		dIlp OE_Speed_YF28		dIlp EE_Speed_CF20		rescue_Speed_CF20
	dIlp mutants_Survival_CF20		dIlp OE_Survival_CF20
	dIlp mutants_Speed_CF20		dIlp OE_Speed_CF20
	dIlp mutants_Survival_CF28		dIlp OE_Survival_CF28
	dIlp mutants_Speed_CF28		dIlp OE_Speed_CF28
	IPC or D7N hyperactivation /silencing		IPC or D7N silencing induction at different time points on YF		GCaMP experiments
	TraKir YF28_survival		Kir2 induction YF 1d_Survival		GCaMP_IPC_YF20
	TraKir YF28_speed		Kir2 induction YF 1d_Speed		GCaMP_IPC_CF20
	TraKir YF20_survival		Kir2 induction YF 3d_Survival		GCaMP_D7N_YF20
	TraKir YF20_speed		Kir2 induction YF 3d_Speed		GCaMP_D7N_CF20
	TraKir CF28_survival		Kir2 induction YF 4d_Survival
	TraKir CF28_speed		Kir2 induction YF 4d_Speed
	TraKir CF20_survival
	TraKir CF20_speed
	Predicted receptor knock-down
	Receptor_Survival_YF20
	Receptor_Speed_YF20
	Receptor_Survival_YF28
	dIlp mutants_Speed_YF28
	Receptor_Survival_CF20
	Receptor_Speed_CF20
	Larva/Adult measurements		Larva feeding behavior		Adult feeding behavior		Larvae nutrients on YF at 20°C		Adult nutrients on YF at 20 or 28°C or on CF at 20°C
	Larva weight		L3 Mouth contraction YF CF20		Adult feeding YF CF20		Trehalose larvae YF20		Protein uptake adults CF20
	Adult weight		L3 feeding speed YF CF20		Adult transit YF CF20		Protein larvae YF20		Trehalose adults YF2028
	Pupa area						TAGs larvae YF20		Protein adults YF2028
									TAGs adults YF2028
	Western-blot quantifications in adults		Adults survival on CF20
	WB adults AKT YF2028		LD50_CF20
	WB adults AKT YFCF20
	WB P-MAPK adults YF2028
	WB P-MAPK adults YFCF20

## Sheet: Explanation survival sheets
Survival sheets	Explanation
Columns A-G	Detailed single experiments
Experiment number			Survivors (S)	Dead (D)	Total	Percentage of survivors (%S)
(Date of experiment)	Control	Genotype	Number of pupae	Number of dead larvae	Total number of larvae tracked	S/Total
	Genotype of interest		Number of pupae	Number of dead larvae	Total number of larvae tracked	S/Total
		Not taken into account in the pooled if
		Total number of larvae tracked <10 (for 20°C experiments) or <6 (for 28°C experiments)
	Control	Genotype	Number of pupae	Number of dead larvae	Total number of larvae tracked	S/Total
	Genotype of interest		Number of pupae	Number of dead larvae	Total number of larvae tracked	S/Total
Columns J-...	Pooled data
	Experiments	Control genotype	Genotype of interest
	Experiment number column A (1)	%S column G of Experiment 1	%S column G of Experiment 1
	Experiment number column A (2)	%S column G of Experiment 2	%S column G of Experiment 2
	Average (Avg)	Avg %S	Avg %S
	Standard Deviation (SD)	SD %S	SD %S
	Range (+)	Avg %S + SD %S	Avg %S + SD %S
	Range (-)	Avg %S - SD %S	Avg %S - SD %S
	If Range (-)< %S <Range (+)	Included in normalized data
	If %S < Range (-) or %S > Range (+)	Excluded of normalized data
	Normalized	Control genotype	Genotype of interest
	S	Total number of survivors (pupae)	Total number of survivors (pupae)
	D	Total number of dead larvae	Total number of dead larvae
	Total	Total number of larvae tracked	Total number of larvae tracked
	%S	S/Total	S/Total
	SD	Standard deviation	Standard deviation
	Nexp	Number of experiments (96 well-plates)	Number of experiments (96 well-plates)
	Median	Median	Median
	Avg	Average %S	Average of the %Ss

## Sheet: dIlp mutants_Survival_YF20
Experiment 1			S	D	Total	%S			Experiments	OrR	w	yw	CS	FOXOmCherry	ΔdIlp1	ΔdIlp2	ΔdIlp3	ΔdIlp4	ΔdIlp5	ΔdIlp6	ΔdIlp7	ΔdIlp8	ΔdIlp2-3	ΔdIlp2,7	ΔdIlp3,7	ΔdIlp5,7	ΔdIlp2-3,7	ΔdIlp2-3,5
(06.04.2018)	Control	OrR	10	0	10	1			1	1		0.925926	1
		w	3	0	3	1			2	1	1	0.869565	0.826087		0.909091	1	0.833333	0.75	0.956522	1	0.954545	0.954545
		yw	25	2	27	0.925926				0.954545	0.869565	0.916667	1		0.956522	0.913043	1	0.863636	0.954545	1	1	0.875
		CS	29	0	29	1															0.869565
																					0.904762
									4		0.826087		0.9						1
Experiment 2			S	D	Total	%S													0.9
(20.04.2018)	Control	OrR	21	0	21	1			5	0.924731
			21	1	22	0.954545			6							0.928571					0.952381						0.9375
		w	22	0	22	1			7		0.909091										1						0.8
			20	3	23	0.869565			8		1	1								0.954545
		yw	20	3	23	0.869565			9		0.7	0.666667	0.677419							0.870968	0.8
			22	2	24	0.916667			10	0.869565	0.897436	0.651163	0.631579							0.352941	0.357143
		CS	19	4	23	0.826087															0.571429
			24	0	24	1			11		1										1
	ΔdIlp1		20	2	22	0.909091			12		0.869565		0.956522		1		0.942857	1	1		0.954545	0.85
			22	1	23	0.956522			13		1	0.956522	0.916667		1		0.958333	0.956522	0.958333	0.913043	1	0.9
	ΔdIlp2		23	0	23	1			14		1	0.761905	0.952381		1		1	1	1	1		0.904762
			21	2	23	0.913043					1		0.909091				1
	ΔdIlp3		20	4	24	0.833333			15	0.976744	1	0.909091		1		1	1		1		0.826087		0.952381
			24	0	24	1			16		1					1			0.909091				0.875
	ΔdIlp4		18	6	24	0.75			17							1			1				1
			19	3	22	0.863636			18		1					1	1				0.916667		0.6875				0.846154
	ΔdIlp5		22	1	23	0.956522																	0.75
			21	1	22	0.954545			19		0.933333												0.952381				1
	ΔdIlp6		23	0	23	1			20							1
			22	0	22	1			21							1					0.9
	ΔdIlp7		21	1	22	0.954545			22				0.9375								1
			23	0	23	1			23												0.916667
			20	3	23	0.869565			26				0.9	1
			19	2	21	0.904762			27												0.952381
	ΔdIlp8		21	1	22	0.954545			28							1					1					0.787234		0.6875
			21	3	24	0.875																				0.75
									29							0.416667					0.545455		0.785714			0.611111	0.647059	0.5
																										0.434783
Experiment 3			S	D	Total	%S			30							1					0.9		1			0.944444	0.909091
(09.05.2018)	Control	OrR	5	1	6	0.833333			31					1			1		0.818182		1		0.818182	0.904762	0.857143	0.761905	1	0.473684
		w	5	0	5	1															1			0.956522	0.736842	0.954545
		yw	3	2	5	0.6																		0.954545	0.913043	0.869565
		CS	3	1	4	0.75			32															1	0.875
	ΔdIlp6		2	1	3	0.666667			33															1	1			0.7
	ΔdIlp3		5	0	5	1			35				0.988235
	ΔdIlp7		6	0	6	1			36				1								0.969697
									37		1
									38		0.9					0.84375					0.875
Experiment 4			S	D	Total	%S															0.636364
(24.08.2018)	Control	w	19	4	23	0.826087			39		0.95		0.944444			1					1
			6	0	6	1			40														1				0.833333	0.9
		CS	9	1	10	0.9			41				1	1
	ΔdIlp5		35	0	35	1			42				1			1	0.909091		1
			9	1	10	0.9			43												1
									44												0.954545
									45					1													0.909091
Experiment 5			S	D	Total	%S			34					1										1	1
(02.11.2018)	Control	OrR	86	7	93	0.924731			46					1
									47																		0.8	0.631579
									48																			0.752941
Experiment 6			S	D	Total	%S
(07.11.2018)	Control	w	4	2	6	0.666667
		CS	3	1	4	0.75			Avg	0.954264	0.939741	0.850834	0.914113	1	0.973123	0.940135	0.964361	0.914032	0.958056	0.870214	0.88818	0.896861	0.882116	0.969305	0.897005	0.764198	0.868223	0.663672
	ΔdIlp2		13	1	14	0.928571			SD	0.050468	0.0819921	0.126902	0.109297	0	0.0404439	0.152034	0.0561175	0.107276	0.057131	0.233471	0.161541	0.0389668	0.115627	0.0384021	0.0991953	0.174237	0.106873	0.146981
	ΔdIlp7		20	1	21	0.952381			Range (+)	1	1	0.977736	1	1	1	1	1	1	1	1	1	0.935828	0.997742	1	0.9962	0.938436	0.975096	0.810653
	ΔdIlp2-3,7		15	1	16	0.9375			Range (-)	0.903796	0.857749	0.723932	0.804816	1	0.932679	0.788102	0.908244	0.806756	0.900925	0.636743	0.72664	0.857895	0.766489	0.930903	0.797809	0.589961	0.76135	0.516691
Experiment 7			S	D	Total	%S
(09.11.2018)	Control	w	20	2	22	0.909091			Normalized	OrR	w	yw	CS	FOXOmCherry	ΔdIlp1	ΔdIlp2	ΔdIlp3	ΔdIlp4	ΔdIlp5	ΔdIlp6	ΔdIlp7	ΔdIlp8	ΔdIlp2-3	ΔdIlp2,7	ΔdIlp3,7	ΔdIlp5,7	ΔdIlp2-3,7	ΔdIlp2-3,5
	ΔdIlp2-3,7		16	4	20	0.8			S	180	306	115	314	132	113	204	197	86	234	137	444	58	81	91	60	109	94	101
	ΔdIlp7		15	0	15	1			D	9	15	14	14	0	3	8	8	4	6	7	24	7	10	2	8	43	15	39
									Total	189	321	129	328	132	116	212	205	90	240	144	468	65	91	93	68	152	109	140
									%S	0.952381	0.953271	0.891473	0.957317	1	0.974138	0.962264	0.960976	0.955556	0.975	0.951389	0.948718	0.892308	0.89011	0.978495	0.882353	0.717105	0.862385	0.721429
Experiment 8			S	D	Total	%S			SD	0.0321183	0.0520032	0.0687275	0.0516251	0	0.0217391	0.0480436	0.0340342	0.06429	0.0317113	0.0545615	0.05925	0.0159867	0.0730464	0.0256854	0.0285513	0.0934562	0.056119	0.0498155
(16.11.2018)	Control	w	24	0	24	1			Nexp	5	17	6	15	7	4	14	9	4	10	6	25	3	5	5	3	6	7	4
		yw	11	0	11	1			Median	0.976744	1	0.912879	0.952381	1	1	1	1	1	1	0.977273	0.954545	0.9	0.846591	0.978261	0.875	0.761905	0.846154	0.69375
	ΔdIlp6		21	1	22	0.954545			Avg	0.971204	0.960529	0.889946	0.948728	1	0.98913	0.977526	0.97892	0.95504	0.977849	0.956426	0.945874	0.893254	0.857819	0.977767	0.881729	0.755963	0.862167	0.693005
Experiment 9			S	D	Total	%S
(20.11.2018)	Control	CS	21	10	31	0.677419
		w	21	9	30	0.7
		yw	8	4	12	0.666667
	ΔdIlp6		27	4	31	0.870968
	ΔdIlp7		8	2	10	0.8
Experiment 10			S	D	Total	%S
(22.11.2018)	Control	CS	12	7	19	0.631579
		OrR	20	3	23	0.869565
		w	35	4	39	0.897436
		yw	28	15	43	0.651163
			2	1	3	0.666667
	ΔdIlp7		15	27	42	0.357143
			8	6	14	0.571429
	ΔdIlp6		6	11	17	0.352941
Experiment 11			S	D	Total	%S
(27.11.2018)	Control	w	12	0	12	1
	ΔdIlp7		14	0	14	1
Experiment 12			S	D	Total	%S
(28.11.2018)	Control	CS	22	1	23	0.956522
		w	20	3	23	0.869565
	ΔdIlp7		21	1	22	0.954545
	ΔdIlp2-3,7		8	1	9	0.888889
	ΔdIlp3		33	2	35	0.942857
	ΔdIlp1		23	0	23	1
	ΔdIlp4		21	0	21	1
	ΔdIlp5		23	0	23	1
	ΔdIlp8		17	3	20	0.85
Experiment 13			S	D	Total	%S
(29.11.2018)	Control	CS	11	1	12	0.916667
		w	12	0	12	1
		yw	22	1	23	0.956522
	ΔdIlp7		12	0	12	1
	ΔdIlp3		23	1	24	0.958333
	ΔdIlp1		24	0	24	1
	ΔdIlp4		22	1	23	0.956522
	ΔdIlp5		23	1	24	0.958333
	ΔdIlp8		18	2	20	0.9
	ΔdIlp6		21	2	23	0.913043
Experiment 14			S	D	Total	%S
(30.11.2018)	Control	CS	20	1	21	0.952381
			20	2	22	0.909091
		w	22	0	22	1
			22	0	22	1
		yw	16	5	21	0.761905
	ΔdIlp3		24	0	24	1
			23	0	23	1
	ΔdIlp1		24	0	24	1
	ΔdIlp4		24	0	24	1
	ΔdIlp5		24	0	24	1
	ΔdIlp8		19	2	21	0.904762
	ΔdIlp6		23	0	23	1
Experiment 15			S	D	Total	%S
(16.01.2019)	Control	FOXOmCherry	43	0	43	1
		w	22	0	22	1
		yw	10	1	11	0.909091
		OrR	42	1	43	0.976744
	ΔdIlp7		19	4	23	0.826087
	ΔdIlp3		11	0	11	1
	ΔdIlp5		24	0	24	1
	ΔdIlp2-3		20	1	21	0.952381
	ΔdIlp2-3,7		3	2	5	0.6
	ΔdIlp2		11	0	11	1
Experiment 16			S	D	Total	%S
(17.01.2019)	Control	w	11	0	11	1
	ΔdIlp5		20	2	22	0.909091
	ΔdIlp2-3		21	3	24	0.875
	ΔdIlp2		24	0	24	1
Experiment 17
(18.01.2019)	ΔdIlp3		6	0	6	1
	ΔdIlp5		23	0	23	1
	ΔdIlp2-3		32	0	32	1
	ΔdIlp2		11	0	11	1
Experiment 18			S	D	Total	%S
(21.01.2019)	Control	w	11	0	11	1
	ΔdIlp5		2	1	3	0.666667
	ΔdIlp2-3		11	5	16	0.6875
			9	3	12	0.75
	ΔdIlp2		11	0	11	1
	ΔdIlp2-3,7		11	2	13	0.846154
	ΔdIlp3		18	0	18	1
	ΔdIlp7		11	1	12	0.916667
Experiment 19			S	D	Total	%S
(24.01.2019)	Control	w	14	1	15	0.933333
	ΔdIlp2-3		20	1	21	0.952381
	ΔdIlp2-3,7		21	0	21	1
	ΔdIlp3		4	1	5	0.8
	ΔdIlp6		8	1	9	0.888889
Experiment 20
(20.03.2019)	ΔdIlp2		10	0	10	1
Experiment 21
(21.03.2019)	ΔdIlp2		10	0	10	1
	ΔdIlp7		9	1	10	0.9
Experiment 22			S	D	Total	%S
(10.04.2019)	Control	FOXOmCherry	5	0	5	1
		w	7	0	7	1
		CS	15	1	16	0.9375
	ΔdIlp7		18	0	18	1
	ΔdIlp2		2	0	2	1
Experiment 23			S	D	Total	%S
(11.04.2019)	Control	w	9	0	9	1
	ΔdIlp7		11	1	12	0.916667
Experiment 24			S	D	Total	%S
(25.06.2019)	ΔdIlp2-3		1	3	4	0.25
Experiment 25
(24.07.2019)	ΔdIlp2-3,7		3	0	3	1
Experiment 26			S	D	Total	%S
(25.07.2019)	Control	FOXOmCherry	4	1	5	0.8
			13	0	13	1
		ΔdIlp2,3,5/TM3	1	0	1	1
			10	0	10	1
			14	1	15	0.933333
		CS	9	1	10	0.9
			5	0	5	1
	ΔdIlp2-3		3	2	5	0.6
	ΔdIlp2-3,7		4	0	4	1
			4	0	4	1
	ΔdIlp2-3,5		3	2	5	0.6
			4	1	5	0.8
			7	0	7	1
Experiment 27
(14.08.2019)	ΔdIlp2		8	0	8	1
	ΔdIlp3		7	1	8	0.875
	ΔdIlp5		8	0	8	1
			8	0	8	1
	ΔdIlp7		20	1	21	0.952381
Experiment 28			S	D	Total	%S
(13.11.2019)	Control	FOXOmCherry	6	0	6	1
			6	1	7	0.857143
		ΔdIlp2,3,5/TM3	23	2	25	0.92
	ΔdIlp2		10	0	10	1
	ΔdIlp7		9	0	9	1
			10	0	10	1
	ΔdIlp5,7		37	10	47	0.787234
			15	5	20	0.75
	ΔdIlp2-3,5		11	5	16	0.6875
Experiment 29			S	D	Total	%S
(14.11.2019)	Control	FOXOmCherry	2	7	9	0.222222
		ΔdIlp2,3,5/TM3	17	2	19	0.894737
	ΔdIlp2		5	7	12	0.416667
	ΔdIlp7		6	5	11	0.545455
	ΔdIlp5,7		11	7	18	0.611111
			10	13	23	0.434783
	ΔdIlp2-3,5		6	6	12	0.5
			1	5	6	0.166667
	ΔdIlp2-3		11	3	14	0.785714
	ΔdIlp2-3,7		11	6	17	0.647059
Experiment 30			S	D	Total	%S
(15.11.2019)	ΔdIlp2		11	0	11	1
	ΔdIlp7		9	1	10	0.9
	ΔdIlp5,7		17	1	18	0.944444
	ΔdIlp2-3		23	0	23	1
	ΔdIlp2-3,7		20	2	22	0.909091
Experiment 31			S	D	Total	%S
(15.01.2020)	Control	FOXOmCherry	11	0	11	1
		ΔdIlp2,3,5/TM3	23	0	23	1
	ΔdIlp2		5	2	7	0.714286
	ΔdIlp7		12	0	12	1
			12	0	12	1
	ΔdIlp5,7		16	5	21	0.761905
			21	1	22	0.954545
			20	3	23	0.869565
	ΔdIlp2-3,5		9	10	19	0.473684
	ΔdIlp2-3		9	2	11	0.818182
	ΔdIlp2-3,7		12	0	12	1
	ΔdIlp2,7		19	2	21	0.904762
			22	1	23	0.956522
			21	1	22	0.954545
	ΔdIlp3,7		18	3	21	0.857143
			14	5	19	0.736842
			21	2	23	0.913043
	ΔdIlp3		11	0	11	1
	ΔdIlp5		9	2	11	0.818182
Experiment 32			S	D	Total	%S
(17.01.2020)	Control	rab3-Gal4/+	20	3	23	0.869565
			18	3	21	0.857143
	ΔdIlp2,7		22	0	22	1
	ΔdIlp3,7		21	3	24	0.875
Experiment 33			S	D	Total	%S
(18.01.2020)	Control	dIlp2-Gal4/+	9	0	9	1
			21	1	22	0.954545
		UAS-IRDN/+	12	0	12	1
			11	0	11	1
			6	5	11	0.545455
			9	1	10	0.9
		UAS-Lgr4(102681)/+	23	0	23	1
			12	0	12	1
			14	7	21	0.666667
			15	4	19	0.789474
			11	1	12	0.916667
		UAS-Lgr4(108915)/+	21	0	21	1
			17	1	18	0.944444
			13	4	17	0.764706
			16	6	22	0.727273
			10	1	11	0.909091
		rab3-Gal4/+	7	4	11	0.636364
			17	4	21	0.809524
		actin-Gal4/+	16	2	18	0.888889
			21	2	23	0.913043
			1	0	1	1
			21	0	21	1
			20	0	20	1
	ΔdIlp2,7		11	0	11	1
	ΔdIlp3,7		22	0	22	1
	ΔdIlp2-3,5		14	6	20	0.7
Experiment 34			S	D	Total	%S
(12.03.2020)	Control	FOXOmCherry	10	0	10	1
	ΔdIlp2,7		15	0	15	1
	ΔdIlp3,7		18	0	18	1
Experiment 35			S	D	Total	%S
(06.02.2019)	Control	CS	84	1	85	0.988235
Experiment 36			S	D	Total	%S
(07.02.2019)	Control	CS	15	0	15	1
	ΔdIlp7		32	1	33	0.969697
Experiment 37			S	D	Total	%S
(20.03.2019)	Control	w	11	0	11	1
Experiment 38			S	D	Total	%S
(26.03.2019)	Control	w	9	1	10	0.9
			4	2	6	0.666667
		CS	2	6	8	0.25
	ΔdIlp7		28	4	32	0.875
			7	4	11	0.636364
	ΔdIlp2		27	5	32	0.84375
			9	0	9	1
Experiment 39			S	D	Total	%S
(29.03.2019)	Control	w	19	1	20	0.95
		CS	17	1	18	0.944444
	ΔdIlp7		23	0	23	1
	ΔdIlp2		22	0	22	1
Experiment 40			S	D	Total	%S
(26.07.2019)	Control	FOXOmCherry	3	0	3	1
			4	0	4	1
			5	0	5	1
		CS	4	0	4	1
			5	0	5	1
			4	1	5	0.8
	ΔdIlp2-3,5		9	1	10	0.9
	ΔdIlp2-3		11	0	11	1
	ΔdIlp2-3,7		10	2	12	0.833333
Experiment 41			S	D	Total	%S
(14.08.2019)	Control	FOXOmCherry	10	0	10	1
		CS	10	0	10	1
Experiment 42			S	D	Total	%S
(15.08.2019)	Control	FOXOmCherry	8	0	8	1
		CS	10	0	10	1
	ΔdIlp2		10	0	10	1
	ΔdIlp7		9	0	9	1
	ΔdIlp3		10	1	11	0.909091
	ΔdIlp5		10	0	10	1
Experiment 43			S	D	Total	%S
(12.09.2019)	ΔdIlp7		23	0	23	1
Experiment 44			S	D	Total	%S
(13.09.2019)	ΔdIlp7		21	1	22	0.954545
Experiment 45			S	D	Total	%S
(15.11.2019)	Control	FOXOmCherry	22	0	22	1
	ΔdIlp2		9	0	9	1
	ΔdIlp2-3,7		10	1	11	0.909091
Experiment 46			S	D	Total	%S
(29.10.2019)	Control	FOXOmCherry	23	0	23	1
Experiment 47
(05.03.2020)	ΔdIlp2-3,5		12	7	19	0.631579
	ΔdIlp2-3,7		12	3	15	0.8
Experiment 48
(12.03.2020)	ΔdIlp2-3,5		64	21	85	0.752941

## Sheet: dIlp mutants_Speed_YF20
	FOXOmCherry	ΔdIlp1	ΔdIlp2	ΔdIlp3	ΔdIlp4	ΔdIlp5	ΔdIlp6	ΔdIlp7	ΔdIlp8	ΔdIlp2-3	ΔdIlp2,7	ΔdIlp3,7	ΔdIlp5,7	ΔdIlp2-3,7	ΔdIlp2-3,5
	12	12	12	12	12	12	13	9	9	13	12	15	13	20	27
	13	12	12	12	12	12	12	12	12	12	12	14	12	22	24
	12	9	12	13	13	9	13	9	12	12	12	12	22	23	28
	12	12	13	12	13	12	13	12	12	12	12	12	14	21	30
	12	9	12	12	13	12	12	12	12	13	12	12	10	21	30
	13	12	12	12	13	12	13	12	12	13	12	12	13	21	26
	12	9	13	12	16	9	12	12	13	12	12	13	14	21	26
	12	9	12	12	13	13	12	12	13	12	12	13	13	21	26
	12	12	12	12	12	12	13	12	9	12	12	12	12	19	27
	12	9	13	12	16	12	13	12	9	12	14	18	12	19	30
	12	9	12	9	14	12	12	12	12	12	12	21	12	20	30
	12	12	12	9	12	13	13	9	9	12	12	15	12	19	30
	12	12	12	12	13	9	12	13	12	12	12	13	13	23	17
	12	12	12	12	18	12	12	13	9	12	12	14	12	23	23
	12	9	9	9	13	12	12	12	9	12	12	13	12	21	17
	12	12	12	12	12	12	12	12	9	12	12	14	17	24	19
	12	12	12	12	13	9	13	12	9	12	13	16	12	22	17
	12	12	12	12	12	13	12	12	12	12	12	18	12	13	23
	12	13	12	12	12	13	12	13	9	12	12	12	19	19	17
	12	9	12	12	10	13	12	19	12	12	12	12	12	19	17
	12	12	12	12	10	13	12	13	12	11	12	13	12	22	23
	12	12	12	12	10	13	16	9	15	11	12	12	12	20	23
	12	10	12	9	12	12	12	12	11	11	12	14	12	21	23
	12	10	13	9	13	9	12	9	11	11	12	14	12	22	19
	12	12	14	12	12	13	12	12	11	11	12	13	12	19	17
	12	10	13	14	12	12	12	12	14	11	12	12	12	19	20
	12	10	12	12	12	12	13	9	11	11	12	12	12	24	23
	12	10	13	12	13	12	13	12	9	11	12	12	12	22	21
	12	10	12	12	12	13	12	12	11	12	12	14	15	20	17
	12	10	12	12	13	9	12	9	11	11	12	12	10	24	20
	12	12	13	12	14	12	12	9	11	11	12	12	12	20	21
	12	10	16	12	12	12	12	9	12	11	12	12	12	21	20
	12	10	12	12	13	12	12	12	11	11	13	12	12	21	19
	12	10	12	12	15	13	12	14	11	11	12	12	16	21	21
	12	10	13	12	13	12	13	9	11	11	13	12	14	13	19
	12	10	12	10	13	12	12	12	12	11	12	13	12	13	21
	12	12	13	10	13	12	12	12	11	11	12	14	12	13	23
	12	10	12	10	13	12	13	12	11	11	12	12	12	21	23
	12	10	12	13	12	12	13	12	11	11	12	14	12	21	21
	12	12	13	12	11	12	12	14	12	11	12	13	12	21	21
	12	10	13	12	11	12	13	12	12	12	12	11	12	22	19
	12	10	16	12	11	12	12	12	12	10	12	13	12	21	19
	12	10	12	12	11	9	13	12	12	10	12	13	12	19	23
	12	10	16	12	11	11	12	9	12	10	12	12	12	18	20
	12	10	15	12	11	12	12	12	13	10	12	13	12	18	19
	10	11	9	12	11	11	10	12	13	10	12	13	15	18	20
	10	12	9	10	11	10	11	13	13	10	14	14	10	20	23
	10	11	12	10	11	11	11	16	13	10	12	11	14	18	23
	10	11	9	12	11	11	11	12	13	10	12	11	12	19	19
	10	11	9	12	11	10	11	12	13	12	12	13	10	21	21
	10	12	13	12	11	11	10	12	13	10	11	12	10	22	23
	10	11	12	12	11	11	11	12	12	12	12	12	12	18	19
	10	11	9	13	11	11	10	12	11	12	12	13	12	20	23
	10	11	9	12	11	11	10	12	13	12	12	12	11	21	23
	10	11	9	12	15	10	11	12	13	12	11	12	13	19	16
	10	12	9	12	11	11	10	9	12	10	12	13	11	22	21
	9	12	12	12	11	11	11	12	12	10	13	12	11	17	19
	10	11	9	11	11	11	10	12	12	12	14	13	12	19	17
	11	11	9	11	11	12	11	12		12	12	12	11	19	17
	10	11	12	11	12	10	12	12		10	13	13	14	18	19
	11	11	12	11	11	11	10	9		10	13		11	20	23
	10	12	9	12	11	10	11	12		13	12		13	17	17
	11	12	9	11	11	10	10	12		13	13		20	19	19
	9	13	9	11	12	13	10	9		13	13		12	19	21
	10	11	13	13	11	10	11	12		15	14		10	20	19
	10	11	9	11	12	11	12	12		14	14		12	18	23
	11	11	12	11	12	11	11	13		15	12		12	18	17
	11	11	12	11	12	10	11	12		13	14		12	21	19
	11	11	11	12	12	11	13	12		13	13		12	24	23
	10	11	11	12	11	10	10	12		13	12		12	20	23
	10	11	11	11	12	11	11	9		13	13		12	25	17
	10	12	11	11	12	10	11	12		13	12		12	20	23
	10	11	11	11	11	11	11	13		12	12		12	16	21
	9	13	11	14	12	10	11	12		12	12		12	20	17
	11	11	11	12	12	10	11	12		13	13		12	15	23
	10	11	11	12	13	10	11	12		12	14		12	21	18
	10	11	11	14	13	10	13	13		12	12		12	18	18
	11	12	11	12	13	11	11	12		14	12		12	16	20
	10	12	8	11	14	12	11	12		14	10		12	19	21
	12	11	11	11	13	10	16	12		12	10		12	17	21
	12	11	11	11	14	12	13	9		12	12		12	21	24
	12	11	11	12	12	12	11	14			10		12	17	22
	12	11	11	12	13	12	10	9			10		12	24	20
	12	11	11	12	12	12	11	12			10		13	26	21
	12	11	11	13	12	10	13	9			10		13	24	20
	12	11	11	12		12	13	9			10		12	24	29
	12	12	12	12		12	11	9			10		12	24	23
	12	11	11	11		12	17	8			10		12	26	18
	12	12	11	12		12	11	9			14		12	27	22
	10	11	11	12		12	11	9			10		12	27	21
	14	11	11	12		15	11	9			10		12	24	28
	14	11	11	13		12	11	12					12	26
	14	11	10	12		12	17	9					12	28
	14		10	12		13	11	9					12	28
	14		10	12		12	11	9					12
	12		10	12		12	11	9					12
	14		10	11		12	11	9					12
	12		11	12		12	12	12					12
	14		10	12		12	11	9					12
	12		11	13		13	11	9					12
	11		11	13		12	12	9
	11		11	13		12	12	12
	9		10	12		11	11	9
	9		13	12		11	11	11
	9		11	12		11	12	11
	9		13	13		11	11	13
	9		13	13		12	11	13
	9		13	12		11	11	13
	9		13	12		12	11	13
	9		11	12		11	11	13
	10		10	13		12	12	13
	10		13	12		13	11	13
	8		10	13		11	11	13
	8		15	13		11	11	13
	10		9	12		12	11	13
	8		9	13		11	11	14
	8		8	13		13	12	13
	11		11	12		11	12	14
	8		11	12		12	12	11
	10		11	13		11	12	13
	10		9	13		12	11	11
	10		9	13		11	11	11
	10		9	14		12	12	16
	8		9	14		11	12	16
	10		10	12		11	12	13
	8		10	13		12	12	13
	8		10	12		12	11	11
	10		10	12		12	12	11
	8		10	12		12	11	11
	8		10	12		11	11	11
	10		13	12		11	12	11
	10		10	12		11	13	10
			10	12		11	11	11
			10	12		13	12	10
			13	12		12	14	13
			12	13		11	12	11
			13	12		13	11	11
			12	12		13		13
			13	12		12		11
			13	13		12		13
			15	12		12		12
			12	12		12		14
			14	12		12		12
			12	12		12		10
			12	12		12		12
			15	12		11		10
			13	12		12		12
			13	12		11		10
			15	12		12		12
			12	13		12		10
			13	11		12		12
			13	13		12		12
			12	13		12		12
			13	13		12		12
			20	13		12		12
			10	11		12		12
			10	13		12		10
			9	13		12		12
			9	13		12		12
			10	13		12		13
			9	13		12		12
			12	13		12		11
			10	13		12		11
			12	13		12		11
			10	11		9		11
			9	11		12		11
			12	11		12		11
			10	13		12		12
			12	14		12		13
			14	13		12		11
			9	12		12		12
			9	12		12		12
			9	12		11		13
			9	13		11		12
			10	15		12		12
			10	14		11		12
			9	12		11		12
			9	14		11		12
			10			11		12
			10			11		12
			10			12		12
			12			12		12
			12			12		12
			16			11		12
			12			11		12
			12			11		12
			12			11		9
			12			11		12
			12			11		12
			14			11		12
			9			11		12
			9			11		12
			9			11		13
			9			10		13
			9			12		13
			9			10		11
			9			11		13
			9			10		11
			16			12		11
			9			10		11
			9			11		13
			9			11		13
			9			11		13
			9			12		10
			9			11		10
			9			11		10
			13			10		10
			9			11		10
			9			12		10
			9			12		12
			13			16		10
			12			12		10
			10			13		11
			10			11		11
			10			14		11
			10			10		13
			13			10		11
			10			10		11
			10			10		11
			10			10		11
			12			10		11
			12			10		11
						10		11
						10		11
						10		11
								11
								11
								11
								13
								11
								10
								10
								10
								10
								10
								10
								10
								10
								10
								10
								10
								11
								9
								11
								11
								11
								9
								11
								9
								9
								11
								11
								9
								11
								14
								11
								11
								11
								11
								11
								11
								12
								12
								12
								12
								12
								12
								13
								15
								12
								10
								12
								13
								13
								12
								13
								13
								13
								12
								13
								13
								12
								12
								12
								15
								12
								12
								16
								13
								12
								12
								13
								12
								12
								12
								12
								12
								12
								12
								12
								12
								12
								13
								12
								12
								12
								13
								12
								12
								14
								14
								12
								12
								14
								13
								12
								12
								13
								12
								12
								13
								12
								12
								14
								12
								15
								13
								13
								14
								13
								13
								13
								13
								15
								13
								15
								10
								10
								10
								12
								10
								19
								10
								10
								12
								12
								10
								10
								10
								10
								12
								10
								12
								12
								12
								10
								10
								12
								12
								12
								12
								12
								10
								10
								15
								12
								10
								10
								12
								10
								12
								10
								10
								9
								10
								9
								11
								11
								11
								9
								12
								9
								9
								9
								9
								9
								9
								11
								9
								9
								9
								11
								9
								9
								9
								9
								9
								9
								9
								11
								9
								11
								9
								11
								11
								11
								9
								11
								9
								11
								11
								9
								12
								11
								11
								11
								11
								11
								11
								11
								13
								9
								8
								10
								10
								11
								10
								10
								10
								10
								10
								10
								10
								10
								10
								10
								10
								10
								12
								10
								10
								10
								10
Avg	10.9545	10.9892	11.2117	12.0562	12.2118	11.4578	11.7591	11.3837	11.5172	11.7407	12.033	13.05	12.41	20.5	21.4615
SD	1.50248	0.994492	1.83856	0.966788	1.36359	1.03908	1.19758	1.5738	1.4172	1.1595	0.993876	1.73132	1.77579	3.10653	3.53178
Median	11	11	11	12	12	12	12	12	12	12	12	13	12	20.5	21
Total tracked pupae	132	93	222	178	85	225	137	443	58	81	91	60	100	94	91

## Sheet: dIlp mutants_Survival_YF28
Experiment 1			S	D	Total	%S			Experiments	FOXOmCherry	Δdilp2	Δdilp3	Δdilp5	Δdilp7	Δdilp2-3	Δdilp2,7	Δdilp3,7	Δdilp5,7	Δdilp2-3,7	Δdilp2-3,5
(15.11.2019)	Control	FOXOmCherry	20	0	20	1			1	1	1				0.818182				0.75
	Δdilp2-3,7		9	3	12	0.75			2	1				0.875	0.416667			0.5	0.578947
	Δdilp2-3		9	2	11	0.818182			3	0.818182	0.857143			0.857143				0.8125		0.111111
	Δdilp2		13	0	13	1
									4	1	1	1	0.85	0.769231	0.73913	0.923077	0.684211	0.473684	0.8125	0.5
										1	0.9375	1	1		1	1	1	0.85
Experiment 2			S	D	Total	%S						0.923077	0.944444			0.947368	1
(15.11.2019)	Control	FOXOmCherry	9	0	9	1			5						0.666667	1	0.909091			0.2
	Δdilp5,7		7	7	14	0.5			6	0.942857		0.8	1		0.76			0.586207	0.416667	0.294118
	Δdilp2,3		5	7	12	0.416667			7	0.953488					0.921053	0.952381	0.625			0.375
	Δdilp2-3,7		11	8	19	0.578947				1
	Δdilp7		7	1	8	0.875			8					0.894737
														1
									9	1				1
									10	0.952381									0.85	0.470588
Experiment 3			S	D	Total	%S
(15.11.2019)	Control	FOXOmCherry	9	2	11	0.818182
		Δdilp2,3,5/TM3	9	0	9	1			Avg	0.966691	0.948661	0.930769	0.948611	0.899352	0.760243	0.964565	0.84366	0.644478	0.681623	0.325136
	Δdilp5,7		13	3	16	0.8125			SD	0.057406	0.0677533	0.0944203	0.0707652	0.0889803	0.188833	0.0341932	0.177765	0.176005	0.1809	0.15274
	Δdilp2-3,5		2	16	18	0.111111			Range (+)	1	1	1	1	0.988332	0.949075	0.998759	1	0.820483	0.862523	0.477876
	Δdilp2		6	1	7	0.857143			Range (-)	0.909285	0.880907	0.836349	0.877846	0.810371	0.57141	0.930372	0.665895	0.468474	0.500723	0.172396
	Δdilp7		6	1	7	0.857143
									Normalized	FOXOmCherry	Δdilp2	Δdilp3	Δdilp5	Δdilp7	Δdilp2-3	Δdilp2,7	Δdilp3,7	Δdilp5,7	Δdilp2-3,7	Δdilp2-3,5
Experiment 4			S	D	Total	%S			S	193	45	48	44	30	86	38	57	46	50	33
(15.01.2020)	Control	FOXOmCherry	18	0	18	1			D	5	1	1	1	4	20	2	7	32	17	65
			17	0	17	1			Total	198	46	49	45	34	106	40	64	78	67	98
		Δdilp2-3,5/TM3	21	0	21	1			%S	0.974747	0.978261	0.979592	0.977778	0.882353	0.811321	0.95	0.890625	0.589744	0.746269	0.336735
	Δdilp2,3,5		8	8	16	0.5			SD	0.025381	0.0360844	0.0444116	0.032075	0.0188048	0.0952148	0.00354439	0.149037	0.153961	0.119926	0.115297
	Δdilp3		16	0	16	1			Nexp	9	3	3	3	3	5	2	4	4	4	4
			20	0	20	1			Median	1	1	1	1	0.875	0.789091	0.949875	0.954545	0.543103	0.78125	0.334559
			12	1	13	0.923077			Avg	0.983192	0.979167	0.974359	0.981481	0.875627	0.775839	0.949875	0.898325	0.593098	0.747862	0.334926
	Δdilp5		17	3	20	0.85
			16	0	16	1
			17	1	18	0.944444
	Δdilp3,7		13	6	19	0.684211
			17	0	17	1
			17	0	17	1
	Δdilp2,7		12	1	13	0.923077
			16	0	16	1
			18	1	19	0.947368
	Δdilp5,7		9	10	19	0.473684
			17	3	20	0.85
	Δdilp2-3		17	6	23	0.73913
			15	0	15	1
	Δdilp2		17	0	17	1
			15	1	16	0.9375
	Δdilp2-3,7		13	3	16	0.8125
	Δdilp7		10	3	13	0.769231
Experiment 5
(17.01.2020)	Control	Δdilp2,3,5/TM3	3	0	3	1
	Δdilp2-3,5		3	12	15	0.2
	Δdilp3,7		10	1	11	0.909091
	Δdilp2,7		18	0	18	1
	Δdilp2-3		6	3	9	0.666667
Experiment 6
(20.02.2020)	Control	FOXOmCherry	33	2	35	0.942857
	Δdilp2-3,5		10	24	34	0.294118
	Δdilp3		8	2	10	0.8
	Δdilp5		11	0	11	1
	Δdilp2-3,7		5	7	12	0.416667
	Δdilp5,7		17	12	29	0.586207
	Δdilp2-3		19	6	25	0.76
			35	3	38	0.921053
Experiment 7
(12.03.2020)	Control	FOXOmCherry	41	2	43	0.953488
			12	0	12	1
	Δdilp2-3,5		12	20	32	0.375
	Δdilp3,7		15	9	24	0.625
	Δdilp2,7		20	1	21	0.952381
Experiment 8
(21.11.2019)	Δdilp7		17	2	19	0.894737
			24	0	24	1
Experiment 9
(22.01.2020)	Control	FOXOmCherry	11	0	11	1
	Δdilp7		12	0	12	1
Experiment 10
(13.03.2020)	Control	FOXOmCherry	20	1	21	0.952381
	Δdilp2-3,5		8	9	17	0.470588
	Δdilp2-3,7		17	3	20	0.85

## Sheet: dilp mutants_Speed_YF28
	FOXOmCherry	Δdilp2	Δdilp3	Δdilp5	Δdilp7	Δdilp2-3	Δdilp2,7	Δdilp3,7	Δdilp5,7	Δdilp2-3,7	Δdilp2-3,5
	7	9	8	8	10	10	7	8	8	15	10
	7	9	7	8	10	10	6	8	8	15	13
	7	12	7	8	8	10	7	9	8	15	16
	7	10	7	8	8	10	10	8	10	10	19
	7	9	7	8	8	12	7	8	8	10	25
	7	8	8	8	8	12	7	10	10	15	25
	7	7	7	8	11	12	8	8	7	15	13
	10	8	7	9	8	9	7	8	9	11	13
	10	8	10	8	7	9	6	9	10	16	19
	7	8	7	8	7	9	7	7	10	15	25
	7	8	8	8	14	10	7	7	10	15	14
	7	8	8	7	7	9	8	10	10	16	19
	7	9	8	7	7	10	7	7	9	12	20
	10	8	7	7	9	12	8	9	10	14	15
	8	8	8	8	8	12	8	7	9	15	23
	11	9	7	8	14	10	10	8	10	16	14
	10	8	7	8	9	9	8	9	10	11	20
	12	7	8	8	9	7	8	8	10	15	20
	7	8	8	7	8	7	8	8	10	12	15
	7	8	8	7	8	10	8	9	10	12	23
	7	8	9	8	10	8	10	8	10	13	17
	7	10	8	8	9	12	8	12	10	10	20
	7	8	8	8	9	8	10	8	10	9	17
	7	9	7	8	7	10	7	8		10	20
	7	9	7	10	8	10	7	9		14	20
	7	8	8	8	10	10	10	9		13
	7	12	7	7	8	10	10	8		12
	8	8	8	7	9	10	10	10		12
	7	12	9	7	9	10	8	9		12
	7	12	8	8	10	10	8	12		12
	7	9	7	8		10	8	9		9
	7	9	8	8		10	10	10		13
	7		8	7		9	10	9		10
	6		8	8		10	10	10		12
	7		8	6		10	6	7
	7		8	7		10	7	7
	6		9	10		10	7	7
	7		7	7		10	10	10
	7		7	9		9		8
	8		7	6		10		8
	7		7	7		9		7
	7		7	8		10		7
	7		9	6		9		8
	7		8	6		10		8
	7		7			10
	7		8			10
	8		8			9
	7		10			9
	7		8			9
	7					9
	8					10
	6					10
	6					10
	6					10
	7					10
	7					10
	8					9
	7					10
	8					9
	7					10
	7					7
	6					10
	7					10
	7					10
	7					10
	7					9
	7					9
	7					9
	7					9
	7					9
	6					10
	7					9
	7					10
	9					10
	6					9
	10					9
	10					9
	6
	6
	6
	6
	6
	9
	7
	7
	7
	9
	9
	10
	6
	7
	6
	10
	7
	10
	7
	9
	7
	7
	7
	10
	10
	8
	7
	7
	7
	8
	8
	8
	8
	10
	8
	8
	8
	8
	8
	7
	7
	7
	8
	7
	8
	7
	8
	7
	8
	8
	8
	8
	8
	8
	8
	7
	7
	8
	8
	10
	8
	7
	9
	9
	9
	9
	9
	9
	9
	9
	11
	7
	7
	9
	9
	7
	9
	9
	7
	7
	7
	7
	6
	7
	7
	7
	7
	8
	7
	7
	7
	8
Avg	7.60355	8.84375	7.7551	7.68182	8.9	9.67532	8.10526	8.47727	9.3913	12.8235	18.2
SD	1.16608	1.39375	0.778102	0.883248	1.74889	0.992625	1.35147	1.22927	0.940944	2.18078	4.17333
Median	7	8	8	8	8.5	10	8	8	10	12.5	19
Total tracked pupae	169	32	49	44	30	77	38	44	23	34	25

## Sheet: dilp mutants_Survival_CF20
Experiment 1			S	D	Total	%S			Experiments	OrR	CS	w	yw	FOXOmCherry	ΔdIlp1	ΔdIlp2	ΔdIlp3	ΔdIlp4	ΔdIlp5	ΔdIlp6	ΔdIlp7	ΔdIlp8	ΔdIlp2-3	ΔdIlp2,7	ΔdIlp3,7	ΔdIlp5,7	ΔdIlp2-3,7	ΔdIlp2-3,5
(25.01.2018)	Control	OrR	3	5	8	0.375			1							0.315789		0.333333			0.333333
	ΔdIlp1		1	2	3	0.333333			2						0.833333	0.5			0.647059	0.473684	0.0588235	0.5
	ΔdIlp2		6	13	19	0.315789			3	0.2					0.136364	0.121212	0.285714	0.5		0.148148	0.03125	0.454545
	ΔdIlp3		1	1	2	0.5			4	0.25641			0.413793
	ΔdIlp4		4	8	12	0.333333			5	0.333333	0.575758		0.678571
	ΔdIlp7		5	10	15	0.333333			6				0.3
									8			0.451613	0.785714								0.04
									9			0.333333	0.0833333		0.166667	0.0416667
Experiment2			S	D	Total	%S			10			0.363636				0					0.217391						0.5
(16.02.2018)	Control	OrR	4	2	6	0.666667			11	0.716049
			2	2	4	0.5			12												0.1
	ΔdIlp1		15	3	18	0.833333			13				0.4375			0.833333					0.1875						0.833333
	ΔdIlp2		10	10	20	0.5															0.4
	ΔdIlp3		4	4	8	0.5			14												0.05						0.75
	ΔdIlp4		2	7	9	0.222222			15		0.666667									0.666667
	ΔdIlp5		11	6	17	0.647059			16		0.809524										0.583333						0.892857
	ΔdIlp6		9	10	19	0.473684			17							0.611111	0		0.136364	0.444444	0		0				0.6875
	ΔdIlp7		1	16	17	0.0588235			18			0.826087				0.291667	0		0.363636		0.176471		0.05
	ΔdIlp8		11	11	22	0.5																	0
									19		0.594595	0.181818	0.25	0.581395					0.0833333	0.421053	0		0				0.578947
Experiment 3			S	D	Total	%S																	0
(19.03.2018)	Control	OrR	2	8	10	0.2			20		0.741935			0.548387
	ΔdIlp1		3	19	22	0.136364			21												0.05
	ΔdIlp2		4	29	33	0.121212			22					0.266667		0
	ΔdIlp3		6	15	21	0.285714			23							0.363636	0.0833333		0.466667		0.235294
	ΔdIlp4		12	12	24	0.5			24		0.583333					0	0.0869565		0.347826		0.125
	ΔdIlp5		1	5	6	0.166667			25					0.176471									0				0.307692
	ΔdIlp6		4	23	27	0.148148			26					0.514286
	ΔdIlp7		1	31	32	0.03125			27														0				0.615385	0.307692
	ΔdIlp8		5	6	11	0.454545																						0.473684
									28		0.214286			0.307692									0.0833333				0.692308	0.25
Experiment 4			S	D	Total	%S																					0.3
(05.04.2018)	Control	OrR	10	29	39	0.25641			30										0.636364		0.25
		w	4	5	9	0.444444			31												0.25		0.0833333			0.1	0.75	0.1
		yw	12	17	29	0.413793																				0.25		0.434783
									32														0			0.277778	0.681818	0.25
Experiment 5			S	D	Total	%S																				0
(07.04.2018)	Control	OrR	8	16	24	0.333333			33														0			0.130435	0.428571
		CS	19	14	33	0.575758			34														0	0.545455	0.157895	0.272727
		yw	19	9	28	0.678571																		0.45	0.421053	0.47619
																								0.565217	0.157895	0.428571
																								0.571429	0.142857
Experiment 6			S	D	Total	%S			35															0.52381	0.105263	0.478261
(18.04.2018)	Control	yw	3	7	10	0.3			36							0.117647
									37	0.647059											0
									40					0.875		0					0.0416667
Experiment 7			S	D	Total	%S			41					0.692308													0.809524
(09.05.2018)	Control	OrR	2	4	6	0.333333								0.769231
		CS	2	2	4	0.5
		w	0	6	6	0
		yw	3	3	6	0.5			Avg	0.43057	0.598014	0.431298	0.421273	0.525715	0.378788	0.245851	0.0912008	0.416667	0.383036	0.430799	0.156503	0.477273	0.0180556	0.531182	0.196992	0.268218	0.630567	0.302693
	ΔdIlp3		0	6	6	0			SD	0.235221	0.190671	0.241188	0.244126	0.237015	0.393939	0.270715	0.11678	0.117851	0.221044	0.185503	0.154552	0.0321412	0.0336788	0.0490581	0.127088	0.170569	0.186962	0.136637
	ΔdIlp6		3	1	4	0.75			R+	0.665791	0.788685	0.672485	0.665399	0.76273	0.772727	0.516566	0.207981	0.534518	0.604079	0.616302	0.311056	0.509414	0.0517343	0.58024	0.32408	0.438787	0.817529	0.43933
	ΔdIlp7		0	5	5	0			R-	0.19535	0.407343	0.19011	0.177148	0.2887	0	0	0	0.298816	0.161992	0.245296	0.00195073	0.445132	0	0.482124	0.0699048	0.0976492	0.443605	0.166056
Experiment 8			S	D	Total	%S
(26.05.2018)	Control	yw	11	3	14	0.785714
		w	14	17	31	0.451613			Normalized	OrR	CS	w	yw	FOXOmCherry	ΔdIlp1	ΔdIlp2	ΔdIlp3	ΔdIlp4	ΔdIlp5	ΔdIlp6	ΔdIlp7	ΔdIlp8	ΔdIlp2-3	ΔdIlp2,7	ΔdIlp3,7	ΔdIlp5,7	ΔdIlp2-3,7	ΔdIlp2-3,5
	ΔdIlp7		1	24	25	0.04			S	18	87	22	25	109	7	38	3	16	23	25	42	16	1	37	11	29	103	22
									D	45	50	32	42	78	39	182	54	20	37	31	263	17	213	29	67	91	49	46
									Total	63	137	54	67	187	46	220	57	36	60	56	305	33	214	66	78	120	152	68
Experiment 9			S	D	Total	%S			%S	0.285714	0.635036	0.407407	0.373134	0.582888	0.152174	0.172727	0.0526316	0.444444	0.383333	0.446429	0.137705	0.484848	0.0046729	0.560606	0.141026	0.241667	0.677632	0.323529
(31.08.2018)	Control	yw	1	11	12	0.0833333			SD	0.0543928	0.0710939	0.0614386	0.0898617	0.14052	0.0214275	0.178429	0.0491807	0.117851	0.0645346	0.0263699	0.0865724	0.0321412	0.0158114	0.0215145	0.0248424	0.106152	0.0956844	0.0871292
		w	4	8	12	0.333333			Nexp	2	5	3	4	5	2	11	4	2	3	3	14	2	8	4	4	5	9	4
		CS	1	6	7	0.142857			Median	0.294872	0.594595	0.363636	0.356897	0.548387	0.151515	0.117647	0.0416667	0.416667	0.363636	0.444444	0.1125	0.477273	0	0.555336	0.150376	0.272727	0.6875	0.278846
		UAS-dIlp2/+	0	12	12	0			Avg	0.294872	0.632458	0.382861	0.350323	0.528814	0.151515	0.159238	0.0425725	0.416667	0.39271	0.446394	0.129528	0.477273	0.005	0.551478	0.140977	0.271902	0.673942	0.310619
	ΔdIlp2		1	23	24	0.0416667
	ΔdIlp1		4	20	24	0.166667
Experiment 10			S	D	Total	%S
(04.10.2018)	Control	w	4	7	11	0.363636
	ΔdIlp7		5	18	23	0.217391
	ΔdIlp2-3,7		8	8	16	0.5
	ΔdIlp2		0	22	22	0
	ΔdIlp3		0	5	5	0
Experiment 11			S	D	Total	%S
(02.11.2018)	Control	OrR	58	23	81	0.716049
Experiment 12			S	D	Total	%S
(07.11.2018)	Control	w	6	2	8	0.75
		yw	4	4	8	0.5
	ΔdIlp7		1	9	10	0.1
Experiment 13			S	D	Total	%S
(08.11.2018)	Control	w	3	2	5	0.6
			7	1	8	0.875
		CS	2	5	7	0.285714
		yw	7	9	16	0.4375
	ΔdIlp7		3	13	16	0.1875
			6	9	15	0.4
			2	5	7	0.285714
	ΔdIlp2		10	2	12	0.833333
			6	0	6	1
	ΔdIlp2-3,7		20	4	24	0.833333
Experiment 14			S	D	Total	%S
(09.11.2018)	Control	w	2	2	4	0.5
		yw	3	4	7	0.428571
			1	3	4	0.25
	ΔdIlp7		1	19	20	0.05
			0	6	6	0
	ΔdIlp2		0	1	1	0
	ΔdIlp2-3,7		15	5	20	0.75
Experiment 15			S	D	Total	%S
(15.11.2018)	Control	w	1	8	9	0.111111
		yw	4	3	7	0.571429
		CS	16	8	24	0.666667
	ΔdIlp6		8	4	12	0.666667
Experiment 16			S	D	Total	%S
(12.12.2018)	Control	CS	17	4	21	0.809524
	ΔdIlp7		7	5	12	0.583333
	ΔdIlp2-3,7		50	6	56	0.892857
Experiment 17			S	D	Total	%S
(17.01.2019)	Control	yw	7	1	8	0.875
		w	6	2	8	0.75
	ΔdIlp2		11	7	18	0.611111
	ΔdIlp3		0	12	12	0
	ΔdIlp5		3	19	22	0.136364
	ΔdIlp6		8	10	18	0.444444
	ΔdIlp7		0	22	22	0
	ΔdIlp2-3		0	24	24	0
	ΔdIlp2-3,7		11	5	16	0.6875
Experiment 18			S	D	Total	%S
(18.01.2019)	Control	w	6	3	9	0.666667
			19	4	23	0.826087
	ΔdIlp2		7	17	24	0.291667
	ΔdIlp3		0	10	10	0
	ΔdIlp5		8	14	22	0.363636
	ΔdIlp7		3	14	17	0.176471
	ΔdIlp2-3		1	19	20	0.05
			0	18	18	0
Experiment 19			S	D	Total	%S
(23.01.2019)	Control	yw	3	9	12	0.25
		CS	22	15	37	0.594595
		FOXOmCherry	25	18	43	0.581395
		w	2	9	11	0.181818
	ΔdIlp2		1	4	5	0.2
	ΔdIlp5		1	11	12	0.0833333
	ΔdIlp6		8	11	19	0.421053
	ΔdIlp7		0	16	16	0
	ΔdIlp2-3		0	28	28	0
			0	24	24	0
	ΔdIlp2-3,7		11	8	19	0.578947
Experiment 20			S	D	Total	%S
(24.01.2019)	Control	CS	23	8	31	0.741935
		FOXOmCherry	17	14	31	0.548387
Experiment 21
(11.04.2019)	ΔdIlp7		1	19	20	0.05
Experiment 22			S	D	Total	%S
(12.04.2019)	Control	w	0	7	7	0
		FOXOmCherry	4	11	15	0.266667
	ΔdIlp2		0	12	12	0
Experiment 23
(31.05.2019)	ΔdIlp2		8	14	22	0.363636
	ΔdIlp3		1	11	12	0.0833333
	ΔdIlp5		7	8	15	0.466667
	ΔdIlp7		8	26	34	0.235294
Experiment 24			S	D	Total	%S
(03.06.2019)	Control	CS	7	5	12	0.583333
	ΔdIlp2		0	12	12	0
	ΔdIlp3		2	21	23	0.0869565
	ΔdIlp5		8	15	23	0.347826
	ΔdIlp7		3	21	24	0.125
Experiment 25			S	D	Total	%S
(26.06.2019)	Control	FOXOmCherry	3	14	17	0.176471
	ΔdIlp2-3		0	40	40	0
	ΔdIlp2-3,7		4	9	13	0.307692
Experiment 26			S	D	Total	%S
(24.07.2019)	Control	FOXOmCherry	18	17	35	0.514286
		CS	3	1	4	0.75
		ΔdIlp2-3,5/TM3	0	2	2	0
	ΔdIlp2-3,7		3	1	4	0.75
Experiment 27			S	D	Total	%S
(25.07.2019)	Control	CS	6	3	9	0.666667
			6	2	8	0.75
		ΔdIlp2-3,5/TM3	5	3	8	0.625
	ΔdIlp2-3		0	5	5	0
			0	11	11	0
	ΔdIlp2-3,7		5	3	8	0.625
			8	5	13	0.615385
	ΔdIlp2-3,5		4	9	13	0.307692
			9	10	19	0.473684
Experiment 28			S	D	Total	%S
(26.07.2019)	Control	CS	3	11	14	0.214286
		FOXOmCherry	4	9	13	0.307692
			2	3	5	0.4
		ΔdIlp2,3,5/TM3	3	0	3	1
	ΔdIlp2-3,5		3	9	12	0.25
			0	7	7	0
			0	5	5	0
	ΔdIlp2-3,7		9	4	13	0.692308
			3	7	10	0.3
	ΔdIlp2-3		1	11	12	0.0833333
Experiment 29
(14.08.2019)	ΔdIlp2		1	7	8	0.125
Experiment 30
(15.08.2019)	ΔdIlp2		3	6	9	0.333333
	ΔdIlp3		2	7	9	0.222222
	ΔdIlp5		7	4	11	0.636364
	ΔdIlp7		3	9	12	0.25
Experiment 31			S	D	Total	%S
(13.11.2019)	Control	FOXOmCherry	1	8	9	0.111111
		ΔdIlp2,3,5/TM3	15	1	16	0.9375
	ΔdIlp7		4	12	16	0.25
	ΔdIlp2-3,7		9	3	12	0.75
	ΔdIlp2-3,5		2	18	20	0.1
			10	13	23	0.434783
	ΔdIlp5,7		2	18	20	0.1
			4	12	16	0.25
	ΔdIlp2-3		1	11	12	0.0833333
Experiment 32			S	D	Total	%S
(14.11.2019)	Control	FOXOmCherry	2	6	8	0.25
		ΔdIlp2,3,5/TM3	12	9	21	0.571429
	ΔdIlp7		2	6	8	0.25
	ΔdIlp2-3,7		15	7	22	0.681818
	ΔdIlp2-3,5		5	15	20	0.25
	ΔdIlp5,7		5	13	18	0.277778
			0	20	20	0
	ΔdIlp2-3		0	8	8	0
			0	17	17	0
	ΔdIlp2		0	8	8	0
Experiment 33			S	D	Total	%S
(15.11.2019)	Control	ΔdIlp2-3,5/TM3	3	5	8	0.375
	ΔdIlp2,3,7		9	12	21	0.428571
	ΔdIlp2-3,5		0	9	9	0
	ΔdIlp5,7		3	20	23	0.130435
	ΔdIlp2-3		0	20	20	0
Experiment 34			S	D	Total	%S
(16.01.2020)	Control	ΔdIlp2-3,5/TM3	20	1	21	0.952381
	ΔdIlp2-3,5		4	5	9	0.444444
	ΔdIlp5,7		6	16	22	0.272727
			10	11	21	0.47619
			9	12	21	0.428571
	ΔdIlp2-3		0	12	12	0
	ΔdIlp2,7		12	10	22	0.545455
			9	11	20	0.45
			13	10	23	0.565217
			12	9	21	0.571429
	ΔdIlp3,7		3	16	19	0.157895
			8	11	19	0.421053
			3	16	19	0.157895
			3	18	21	0.142857
Experiment 35			S	D	Total	%S
(17.01.2020)	ΔdIlp5,7		11	12	23	0.478261
	ΔdIlp2,7		11	10	21	0.52381
	ΔdIlp3,7		2	17	19	0.105263
Experiment 36			S	D	Total	%S
(23.01.2020)	ΔdIlp2		2	15	17	0.117647
Experiment 37			S	D	Total	%S
(11.01.2019)	Control	OrR	11	6	17	0.647059
	ΔdIlp7		0	15	15	0
Experiment 38			S	D	Total	%S
(07.02.2019)	Control	CS	2	5	7	0.285714
	ΔdIlp7		3	78	81	0.037037
Experiment 39			S	D	Total	%S
(27.03.2019)	Control	CS	4	5	9	0.444444
		w	0	7	7	0
	ΔdIlp7		0	9	9	0
	ΔdIlp2		0	6	6	0
Experiment 40			S	D	Total	%S
(13.12.2019)	Control	FOXOmCherry	21	3	24	0.875
	ΔdIlp7		1	23	24	0.0416667
	ΔdIlp2		0	15	15	0
Experiment 41			S	D	Total	%S
(21.02.2020)	Control	FOXOmCherry	45	20	65	0.692308
			50	15	65	0.769231
	ΔdIlp2-3,7		17	4	21	0.809524

## Sheet: dilp mutants CF20_speed
	FOXOmCherry	ΔdIlp1	ΔdIlp2	ΔdIlp3	ΔdIlp4	ΔdIlp5	ΔdIlp6	ΔdIlp7	ΔdIlp8	ΔdIlp2-3	ΔdIlp2,7	ΔdIlp3,7	ΔdIlp5,7	ΔdIlp2-3,7	ΔdIlp2-3,5
	26	28	31	35	27	33	26	23	23	46	34	32	36	33	33
	29	36	33	35	32	32	26	35	23		35	38	29	28	57
	29	23	28	31	29	32	23	31	21		33	42	28	32	41
	34	31	28		28	38	23	34	23		34	34	30	32	37
	27	34	36		23	32	30	32	23		35	34	30	32	28
	33	32	33		31	39	23	26	23		38	32	30	32	28
	28	32	27		28	31	25	35	21		38	34	32	35	24
	29		34		23	38	27	33	23		34	34	28	34	32
	26		26		25	31	33	29	21		32	35	32	32	37
	27		27		16	38	26	33	21		36	32	33	35	53
	33		27		24	38	26	36	23		35	40	33	34	53
	29		26		35	35	26	32	23		41		34	33	53
	27		32		25	35	33	28	25		36		42	33	37
	26		32		28	27	26	41	24		35		32	34
	27		28		28	27	29	41	23		32		33	26
	26		26		30	31	27	45	28		32		42	26
	26		22			31	33	41			32		32	34
	26		39			35	27	39			34		40	35
	26		29			35	26	31			33		38	35
	29		31			24	26	34			40		33	33
	26		34			30	26	39			36		34	33
	27		35			35	33	25			36		32	31
	33		45			25	26	35			36		32	33
	26		48				26	31			34		38	33
	28		31				26	31			33		33	32
	29		35					39			38		32	32
	32		40					28			34		32	32
	33		34					32			33		38	28
	27		31					30			32		33	32
	25		39					33			35			32
	25		33					44			41			35
	29		42					34			41			28
	32		38					35			34			32
	32		39					54			32			32
	26		40					54			34			39
	32		39					54			32			33
	26		25					35			35			40
	32		25								33			35
	32										32			33
	32										34			35
	27										33			34
	28										33			44
	28										34			29
	36										37			34
	40										34			34
	25										33			40
	25										33			31
	27													29
	26													31
	30													31
	25													27
	25													31
	25													31
	27													31
	27													35
	25													32
	26													35
	25													28
	28													30
	24													32
	27													35
	24													34
	30													30
	25													33
	24													35
	27													33
	26													33
	30													36
	32													33
	26													36
	26													33
	27													36
	30													35
	30													32
	27													36
	34													53
	25													32
	28													36
	30													35
	30													34
	27													53
	28													53
	26													36
	24													53
	25													53
	27													34
	32													53
	30													30
	30													30
	26													30
	31													30
	31													30
	31													30
	32													27
	26													24
	27													34
	31													32
	32													30
	26													28
	27													34
	27													32
	31													34
	27													34
	28
	27
	28
	27
	27
Avg	28.1944	30.8571	32.8421	33.6667	27	32.6957	27.12	35.4595	23	46	34.7021	35.1818	33.4828	33.7961	39.4615
SD	2.91058	3.94348	5.9583	1.88562	4.272	4.16439	2.97079	7.35801	1.69558	0	2.45742	3.21412	3.67302	5.61268	11.0952
Median	27	32	32.5	35	28	32	26	34	23	46	34	34	33	33	37
Total tracked pupae	108	7	38	3	16	23	25	37	16	1	47	11	29	103	13

[truncated: 63 more sheets: dilp mutants CF28_survival, dilp mutants CF28_speed, dIlp OE_Survival_YF20, dIlp OE_Speed_YF20, dIlp OE_Survival_YF28, Dilp OE_Speed_YF28, Dilp OE_Survival_CF20, Dilp OE_Speed_CF20, Dilp OE_Survival_CF28, Dilp OE_Speed_CF28, dIlp EE_Survival_YF20, dIlp EE_Speed_YF20, dIlp EE_Survival_CF20, dIlp EE_Speed_CF20, rescue_Survival_YF20, rescue_Speed_YF20, rescue_Survival_CF20, rescue_Speed_CF20, LR-YF diet_Survival_30 20, YF to CF swap 20_Survival …]
